# Supplementary material for: Yttrium-90 radioembolization for neuroendocrine liver metastases: baseline vascularity predicts cytoreduction efficacy
Source: PLoS One. 2026 Jul 14;21(7):e0352018. doi: 10.1371/journal.pone.0352018 (PMC13367693; doi:10.1371/journal.pone.0352018)
Supplement: S1 Data — (XLSX) [file pone.0352018.s003.xlsx]

## Sheet: Tabelle1
Primary	Gender	Censoring	survival_month	PVT_0123	Resection_Prim	Extrahepatic_Mets	KI_67	BMI	BSA	NET_Grading	Systemic_Treatment_PRE_POST	Liver_Resection	SS_Receptor_pos	Chemo	SSA	PRRT	TKI	ICI	Embolization	Everolimus	Ablation	Shunt	Lobar_Execution	Dosis_Gbq	Dose	TLV_Nucl_med	TTV_nucl_med	TTV_pre	ETV_pre	TTV_post	ETV_post	ETV_TTV_pre	Change_pre_post	ETV_TTV_pre_50
Pancreas	1	0	13.4	1	1	0	15	20.76	1.68	2	2	1	1	1	0	1	1	0	0	1	1	0.015	1	0.46	0.8	2287	555	185.93	178.29	106.84	58.478	0.96	-0.67	1
Ileum	1	0	3.63	0	1	1	2	21.07	1.8	2	1	1	1	0	1	0	0	0	0	0	0	0.014	1	1.74	1	1953	298	149.17	62.06	168.57	136.51	0.42	1.2	0
Ileum	0	0	6.77	0	1	1	2	29.73	2.09	1	2	1	1	1	1	0	0	0	0	0	0	0.01	1	2.15	1	3787	1007	170.91	165.408	188.681	121.49	0.97	-0.27	1
Pancreas	0	1	6.8	0	1	1	15	20.91	1.83	1	1	1	1	1	0	1	1	0	0	1	1	0.059	1	1.67	0.9	1815	425	218.064	77.63	140.268	43.462	0.36	-0.44	0
CUP	1	0	7	0	0	0	15	32.1	2.28	2	1	1	1	1	1	1	0	0	0	0	1	0.036	0	1.8	0.7	1795	89	57.768	40.749	94.719	56.321	0.71	0.38	1
CUP	1	1	15.37	0	0	1	2	45.14	2.5	1	1	0	1	1	1	1	0	0	0	1	0	0.072	1	2.56	1	3304	829	401.57	344.738	368.02	297.33	0.86	-0.14	1
Rectum	1	0	11.37	0	0	1	5	24.34	1.85	1	1	0	1	1	0	1	0	1	0	1	0	0.019	1	1.85	1	2588	546	152.01	121.393	166.418	142.347	0.8	0.17	1
Colon	1	1	3.4	0	1	1	60	26.88	2.21	3	1	0	0	1	0	0	0	1	0	1	0	0.06	1	2.45	1	4070	1782	309.96	25.289	60.288	35.485	0.08	0.4	0
Ileum	0	1	3.23	0	1	0	2	19.1	1.54	1	1	0	1	1	1	0	0	0	0	1	1	0.034	0	1.35	1	897	14	8.62	6.5	3.5	1.937	0.75	-0.7	1
Rectum	0	0	2.63	0	0	0	75	29.07	2.04	3	1	0	0	1	0	0	0	0	0	0	0	0.016	1	1.91	1	1931	135	63.919	49.618	27.36	10.63	0.78	-0.79	1
Ileum	1	1	10.63	1	1	1	2	23.57	1.89	2	1	0	1	0	1	0	0	1	1	1	0	0.02	1	1.87	1	2404	363	151.56	112.814	131.01	88.722	0.74	-0.21	1
Ileum	1	1	33.03	0	1	1	1	23.51	1.87	1	2	1	1	1	1	0	0	0	0	1	0	0.07	1	1.83	1	1649	256	213.612	60.727	155.56	118.816	0.28	0.96	0
Ileum	0	1	60.8	0	1	0	1	26.56	1.74	2	2	1	1	1	1	1	0	0	0	1	0	0.027	0	1.57	1	1705	48	23.69	8.1	8.2	5.36	0.34	-0.34	0
Ileum	1	0	13.13	1	1	0	10	24.11	1.88	2	1	0	1	1	1	1	0	0	0	1	0	0.042	1	2.19	1	3936	1999	1144.78	911.42	1287.03	193.06	0.8	-0.79	1
Kidney	0	0	22.8	0	1	1	2	23.83	1.65	2	1	1	1	1	1	0	1	0	0	1	0	0.019	1	1.79	1	2399	820	112.23	104.98	83.182	78.63	0.94	-0.25	1
Pancreas	1	0	45.8	1	1	0	10	26.23	2.06	2	2	1	1	1	1	1	1	0	0	1	1	0.041	0	1.73	0.9	1793	93	59.79	53.11	48.752	22.8	0.89	-0.57	1
Pancreas	0	1	8.37	0	1	0	20	24.8	1.81	2	1	1	1	1	1	0	1	0	0	1	0	0.029	0	1.42	1	1698	66	55.35	54.64	56.369	50.435	0.99	-0.08	1
Kidney	0	0	52.67	0	1	0	5	21.77	1.66	2	2	1	1	1	1	1	1	1	0	1	1	0.032	1	1.49	0.9	1260	232	157.723	11.11	105.68	10.73	0.07	-0.03	0
Ileum	0	1	3.3	1	1	0	32	22.15	1.74	3	1	1	0	1	0	0	0	0	0	0	0	0.018	0	1.79	1	3532	899	610.368	560.983	423.473	400.764	0.92	-0.29	1
Colon	0	0	39.6	0	1	0	3	31.23	1.96	2	1	1	1	1	1	1	0	0	0	0	0	0.04	0	1.42	0.8	1401	34	25.154	23.77	16.85	15.4	0.94	-0.35	1
Ileum	0	0	25.1	0	1	0	1	25.69	1.9	1	2	1	1	1	1	1	0	1	0	0	0	0.014	0	1.51	0.8	1506	47	68.07	50.52	37.58	4.67	0.74	-0.91	1
CUP	0	1	19.8	0	1	1	30	30.46	1.84	2	1	0	0	1	0	0	0	1	0	1	0	0.053	1	2.01	1	3663	937	276.844	209.85	81.466	48.27	0.76	-0.77	1
Rectum	1	1	6.97	0	1	0	26	24.39	1.87	3	2	0	0	1	0	0	0	1	0	0	1	0.01	1	1.72	1	1723	76	94.003	49.925	68.192	16.114	0.53	-0.68	1
Ileum	1	0	7.47	0	0	1	8	23.48	2.08	2	1	0	1	1	1	1	0	0	0	0	0	0.01	1	1.98	1	2042	196	105.918	76.131	81.83	18.631	0.72	-0.76	1
Lung	1	1	26.53	0	1	1	5	29.05	2.1	2	2	1	1	1	1	1	0	0	0	0	1	0.02	0	1.81	0.9	1712	185	130.99	125.294	65.32	58.97	0.96	-0.53	1
Ileum	0	0	3.5	0	0	1	5	21.8	1.79	2	1	0	1	1	1	1	0	1	0	0	0	0.227	1	2.05	1	3044	1403	881.3	840.53	526.459	503.5	0.95	-0.4	1
Pancreas	0	0	21.6	0	1	0	20	19.75	1.79	2	2	1	1	1	0	1	1	0	0	1	0	0.032	1	1.8	1	1648	357	254.22	253.91	211.58	210.56	1	-0.17	1
Ileum	1	1	35.2	0	1	1	1	25.1	1.92	1	2	0	1	0	1	1	0	0	0	0	0	0.063	1	2.26	1	2114	1137	297.964	234.108	372.61	331.61	0.79	0.42	1
Stomach	1	0	34.93	0	1	1	40	25.18	1.95	3	2	1	1	1	1	0	0	0	0	0	1	0.026	1	1.93	1	3634	655	433.5	292	319.15	169.65	0.67	-0.42	1
Cervix	0	0	27.5	0	1	0	70	20.96	1.72	3	2	1	0	1	0	0	0	0	0	0	0	0.012	0	1.41	0.9	1464	68	15.173	12.37	15.633	4.4	0.82	-0.64	1
